# Supplementary material for: Longitudinal tract-based spatial statistics analysis of white matter diffusivity changes and cognitive decline during the transition from MCI to Alzheimer’s disease
Source: PLoS One. 2025 Aug 5;20(8):e0329893. doi: 10.1371/journal.pone.0329893 (PMC12324676; doi:10.1371/journal.pone.0329893)
Supplement: S1 table — (XLSX) [file pone.0329893.s001.xlsx]

## Sheet: Sheet1
Patients	1		2		3		4		5		6		7		8		9		10		11		12		13		14		15		16		17		18
White matter regions	AxD	RD	AxD	RD	AxD	RD	AxD	RD	AxD	RD	AxD	RD	AxD	RD	AxD	RD	AxD	RD	AxD	RD	AxD	RD	AxD	RD	AxD	RD	AxD	RD	AxD	RD	AxD	RD	AxD	RD	AxD	RD
Genu of corpus callosum	1.9e-05	2e-06	1.6e-05	2.2e-05	3.9e-05	5.8e-05	7.3e-05	7.7e-05	3.8e-05	4.3e-05	-3e-06	3e-06	3.1e-05	3.4e-05	-7e-06	5e-06	2e-05	2.5e-05	9.2e-05	3.1e-05	1.4e-05	-6e-06	0.000158	8e-05	0.000133	6.2e-05	8.1e-05	5.9e-05	6.5e-05	5.3e-05	4.5e-05	-4.6e-05	5.9e-05	4.3e-05	9.7e-05	3.3e-05
Body of corpus callosum	9.2e-05	0	4.6e-05	3.9e-05	3e-06	0.000101	0.000121	5.8e-05	2.4e-05	3.2e-05	2e-06	-2e-06	1.6e-05	1.8e-05	9e-06	1e-05	7.8e-05	4.5e-05	0.000141	6e-05	2.9e-05	4.3e-05	0.000123	6.3e-05	0.000211	0.000121	4.2e-05	4.8e-05	5.8e-05	5.1e-05	9.7e-05	-7.3e-05	7.1e-05	3.5e-05	4.7e-05	3.4e-05
Spelenium of corpus callosum	9.7e-05	3.8e-05	3.6e-05	2.4e-05	5.7e-05	9e-05	0.0001	6.7e-05	3.8e-05	2.4e-05	1e-05	1.5e-05	2.3e-05	8e-06	1.1e-05	6e-06	5e-06	2.3e-05	0.000129	3.2e-05	2.4e-05	3.4e-05	8.7e-05	5.8e-05	6.8e-05	6e-05	0.000105	5.2e-05	2.3e-05	1.8e-05	8.7e-05	-3.7e-05	8e-06	1e-05	1.6e-05	1.4e-05
Cerebral peduncle	5.6e-05		1e-05		0.000215		3.2e-05		9e-06		9.1e-05		0.000113		4.3e-05		2.5e-05		1.8e-05		0.000126		-2.9e-05		0.000124		6.8e-05		2.2e-05		6.1e-05		-4e-06		6.2e-05
Anterior limb of internal capsule R	2.2e-05	4.4e-05	3e-05	9e-06	9.8e-05	4.6e-05	4.4e-05	3.8e-05	2.1e-05	8e-06	1.9e-05	3e-06	2e-06	1.2e-05	2e-05	-1e-06	2.1e-05	2e-06	8e-05	4.2e-05	3.5e-05	2.4e-05	5.9e-05	4.9e-05	2.5e-05	3.7e-05	3.9e-05	3e-06	4.7e-05	1.8e-05	3.4e-05	1.5e-05	1.7e-05	1.4e-05	2.2e-05	2.9e-05
Anterior limb of internal capsule L	5.2e-05		3.3e-05		9.7e-05		5e-06		4.1e-05		4.4e-05		2.4e-05		1.6e-05		2.7e-05		6.2e-05		1.8e-05		3.5e-05		2.8e-05		3.6e-05		7.8e-05		7.6e-05		1.3e-05		7e-06
Posterior limb of internal capsule R	8.3e-05	3e-05	6e-06	3e-06	4.9e-05	6.1e-05	6.6e-05	4.8e-05	3.9e-05	9e-06	-9e-06	-8e-06	1.3e-05	1.4e-05	1.6e-05	0	1.4e-05	1e-06	5.7e-05	1.4e-05	1.3e-05	8e-06	3.4e-05	4.5e-05	2.7e-05	1.6e-05	4.2e-05	-1.7e-05	5.3e-05	4.5e-05	2.4e-05	9e-06	-1e-06	2.5e-05	6.4e-05	-7e-06
Posterior limb of internal capsule L	9.4e-05		3.1e-05		3.2e-05		6.8e-05		8e-06		1.5e-05		2e-05		1.5e-05		2.9e-05		0.000147		1.7e-05		-4e-06		3.7e-05		1.4e-05		8e-05		5.3e-05		-1.9e-05		-2e-05
Retrolenticular part of internal capsule R	0.000145	4.6e-05	4.3e-05	2.7e-05	8.9e-05	6.5e-05	6.8e-05	5.5e-05	1e-06	9e-06	1.6e-05	1.6e-05	2.8e-05	4.4e-05	2.8e-05	1.2e-05	2.2e-05	1.6e-05	6.4e-05	1.5e-05	2.7e-05	1.1e-05	-2e-06	2.7e-05	2.7e-05	4.7e-05	3.3e-05	1.3e-05	8.3e-05	5.7e-05	0.000105	-3.5e-05	1e-06	-6e-06	5.3e-05	2.5e-05
Retrolenticular part of internal capsule L	0.000111	3.7e-05	4.7e-05	3e-05	9.6e-05	8.5e-05	-3.3e-05	9e-06	1.7e-05	2.2e-05	1.9e-05	-2.1e-05	3.5e-05	1e-05	-7e-06	1.5e-05	1.9e-05	-2.3e-05	0.000128	0.00013	9e-06	-1e-06	2.1e-05	3.8e-05	2.3e-05	3.2e-05	-1.1e-05	5e-06	0.000117	9.5e-05	0.000123	-1.4e-05	1.1e-05	4e-06	8e-06	2.5e-05
Anterior corona radiata R	6.7e-05	4e-05	1.2e-05	2.7e-05	7.1e-05	4.2e-05	3.4e-05	4.7e-05	3.3e-05	3.3e-05	1.5e-05	1.2e-05	5e-06	1.5e-05	4e-06	2e-06	1.2e-05	1.1e-05	0.000106	5.7e-05	2e-06	2e-06	6.6e-05	6.4e-05	8.4e-05	5.9e-05	7.6e-05	5.1e-05	3.4e-05	5.6e-05	1e-05	-2.7e-05	8e-06	1.1e-05	7.1e-05	2.2e-05
Anterior corona radiata L	5.6e-05	4e-05	3.5e-05	2.2e-05	8.9e-05	2.1e-05	1.2e-05	4.3e-05	1.7e-05	3.4e-05	1.3e-05	2.4e-05	9e-06	2.3e-05	9e-06	4e-06	9e-06	4e-06	9.1e-05	3.5e-05	1e-05	7e-06	6.1e-05	4.6e-05	8.7e-05	5e-05	7.2e-05	4.3e-05	6.4e-05	7.9e-05	4.2e-05	-6e-06	3.3e-05	2.3e-05	3.9e-05	2.7e-05
Superior corona radiata R	0.00012	9.2e-05	2.5e-05	2e-06	2.5e-05	4.4e-05	8.2e-05	3.4e-05	2.6e-05	2.2e-05	-3e-06	-1e-06	1.7e-05	1.2e-05	7e-06	-1e-06	2.2e-05	5e-06	7.9e-05	4e-05	4.6e-05	2e-05	6.9e-05	3.6e-05	0.000111	8.5e-05	2.6e-05	2.7e-05	6e-05	5.2e-05	5.3e-05	-1.3e-05	8e-06	2e-05	4.1e-05	-1.9e-05
Superior corona radiata L	0.000122	6.9e-05	5.6e-05	8e-06	6.5e-05	4.4e-05	2.4e-05	-1.3e-05	1.5e-05	1.7e-05	-1.2e-05	-1.2e-05	1.8e-05	1.6e-05	1.2e-05	-7e-06	2.7e-05	2e-06	0.000158	9.9e-05	1e-05	7e-06	5.7e-05	4.7e-05	9.5e-05	9e-05	3.2e-05	2.6e-05	8.3e-05	6.3e-05	3.3e-05	9e-06	1.8e-05	2.2e-05	3.2e-05	-3.4e-05
Posterior corona radiata R	0.000168	0.000105	3.8e-05	1.1e-05	8e-06	4.7e-05	9.5e-05	2.7e-05	4.6e-05	1.3e-05	2e-06	-5e-06	1.4e-05	1.2e-05	4e-06	1.2e-05	5e-06	4e-06	0.000166	0.000115	6e-05	2.9e-05	0.000109	6.1e-05	0.000117	6.9e-05	4.9e-05	2e-05	5.6e-05	5.4e-05	6.4e-05	-2.3e-05	-1.1e-05	1.4e-05	5.1e-05	1.9e-05
Posterior corona radiata L	0.000161	0.000103	4.6e-05	2.3e-05	4e-05	5.6e-05	4.2e-05	4e-06	9e-06	5e-06	-8e-06	-2e-05	4.4e-05	1.2e-05	4e-06	6e-06	1.7e-05	-4e-06	0.000149	0.000105	6.5e-05	4.5e-05	5e-05	3.4e-05	7.8e-05	6.2e-05	3.2e-05	2.1e-05	6.7e-05	5.1e-05	9.9e-05	2.1e-05	-6e-06	1.3e-05	3.4e-05	4e-06
Posterior thalamic radiation R	0.000159	6.8e-05	4.5e-05	2.7e-05	2.2e-05	3.5e-05	8.5e-05	5.4e-05	1.7e-05	-8e-06	-5e-06	2e-06	1.6e-05	1.3e-05	2e-05	1.9e-05	1.6e-05	3.8e-05	0.000108	5e-05	6.6e-05	3.5e-05	8.4e-05	7.6e-05	4.1e-05	2.8e-05	0.000115	5.1e-05	7e-06	4.8e-05	9.3e-05	-1.7e-05	1e-06	1.2e-05	4e-05	4e-05
Posterior thalamic radiation L	0.000124	4.7e-05	-1.2e-05	3e-05	6.9e-05	5.2e-05	6.3e-05	2.6e-05	1.4e-05	-2e-06	-3e-06	3e-06	5.6e-05	0	2.6e-05	1.8e-05	4.1e-05	6.2e-05	9.8e-05	4.6e-05	3.6e-05	2.4e-05	8.6e-05	6.4e-05	5e-05	4e-05	5.7e-05	4.4e-05	8.5e-05	9.4e-05	0.000172	4e-05	1.2e-05	2.8e-05	-5e-06	1.6e-05
Sagittal stratum R	7.2e-05	1.8e-05	3.7e-05	1.3e-05	8e-05	0.000105	3.8e-05	4e-05	4.8e-05	9e-06	5.2e-05	1.2e-05	1.8e-05	3e-06	4.5e-05	2.9e-05	2.1e-05	2.7e-05	7.1e-05	6e-05	3.3e-05	3.3e-05	2.4e-05	1.5e-05	4.7e-05	6.7e-05	5e-05	1.5e-05	2.3e-05	4.3e-05	0.000117	1.3e-05	-1e-06	-1e-05	5e-06	1.5e-05
External capsule R	4.6e-05	4e-05	9e-06	1.8e-05	7.1e-05	5e-05	7.5e-05	5.6e-05	4.7e-05	3.8e-05	-1.2e-05	8e-06	9e-06	9e-06	1.8e-05	1.2e-05	8e-06	1.5e-05	1.6e-05	1.3e-05	3.2e-05	3e-05	2.5e-05	2.8e-05	3.6e-05	9e-06	1.2e-05	1e-05	4e-05	4.1e-05	7.5e-05	-1e-06	-6e-06	1.3e-05	3.9e-05	1.9e-05
External capsule L	2.8e-05		2e-05		5.3e-05		2.4e-05		2.8e-05		7e-06		3.3e-05		5e-06		5e-06		4.4e-05		-5e-06		1.9e-05		3.9e-05		4.1e-05		6.5e-05		9.7e-05		4e-06		3.5e-05
Cingulum cingulate gyrus R	0.000106	2e-05	1.3e-05	1.9e-05	-4e-05	3.4e-05	9.9e-05	5.8e-05	2.6e-05	4.1e-05	2.7e-05	-2e-06	1.7e-05	1.4e-05	2e-05	-2e-06	7e-05	3.2e-05	7.1e-05	2.8e-05	4.9e-05	2.9e-05	4e-05	7.1e-05	3.8e-05	6.6e-05	3e-06	2.5e-05	-1.3e-05	1.6e-05	0.00022	3e-05	6e-06	1e-05	6.6e-05	1.9e-05
Cingulum cingulate gyrus L	0.000105	-1.6e-05	5.8e-05	3.9e-05	-0.000103	5.1e-05	8.4e-05	5.1e-05	5.7e-05	3.1e-05	5.1e-05	-9e-06	2.3e-05	1.9e-05	2e-05	6e-06	-2.3e-05	2.7e-05	0.000109	2.7e-05	-1.4e-05	3.6e-05	8e-06	3.1e-05	0.000109	4.1e-05	1e-05	3.1e-05	-2.5e-05	2.8e-05	0.000144	5e-06	2.9e-05	-1e-06	-5e-06	1e-05
Fornix cres stria terminalis R	0.00017		7.6e-05		0.000118		0.000108		0.000127		3e-06		4.2e-05		7.1e-05		-9.5e-05		9.2e-05		-2.6e-05		4.1e-05		0.000172		3.9e-05		8e-05		0.00016		-0.000106		-5e-05
Fornix cres stria terminalis L	9.3e-05		9.7e-05		0.00013		-9e-06		3.3e-05		2.2e-05		4.4e-05		4.6e-05		6.1e-05		0.000102		7.3e-05		3.8e-05		3.8e-05		4.3e-05		0.000372		4.6e-05		3e-05		-4.3e-05
Superior longitudinal fasciculus R	0.00011	4.6e-05	2.8e-05	2e-05	3.7e-05	4.9e-05	5.4e-05	5.5e-05	3.4e-05	2.6e-05	1.7e-05	1e-06	1.8e-05	1.5e-05	-3e-06	9e-06	0	1.5e-05	5.6e-05	2.2e-05	2.6e-05	2.2e-05	4.2e-05	5.2e-05	5.8e-05	6.2e-05	2.5e-05	1.5e-05	3.5e-05	3.3e-05	9.1e-05	-1.4e-05	8e-06	1.1e-05	2.3e-05	9e-06
Superior longitudinal fasciculus L	0.000107	3.7e-05	4e-06	5.8e-05	3.6e-05	5.1e-05	4e-06	0	2.3e-05	2.7e-05	-2e-06	-1.2e-05	1.7e-05	6e-06	8e-06	2e-06	-2e-06	8e-06	7.6e-05	3.1e-05	1.5e-05	8e-06	3.9e-05	4.6e-05	7.8e-05	5.7e-05	1.8e-05	2.5e-05	4.8e-05	3.5e-05	7.8e-05	-3e-06	9e-06	2e-06	-2e-06	7e-06
Inferior fronto occipital fasciculus R	3.1e-05	-1.1e-05	3e-05	8e-06	-3.6e-05	5.1e-05	2.1e-05	8e-05	0.000101	4.2e-05	1.9e-05	1.7e-05	1.3e-05	2.7e-05	-1.8e-05	-1.5e-05	-1.1e-05	1.4e-05	6e-05	5.7e-05	2.2e-05	1.2e-05	4.2e-05	2.9e-05	-4.9e-05	2.6e-05	5.4e-05	3.2e-05	0.000103	6.1e-05	1.2e-05	-3.9e-05	3.5e-05	-4e-06	3.7e-05	5.7e-05
Inferior fronto occipital fasciculus L	2.2e-05	-2.9e-05	1e-06	-5e-06	7.9e-05	8.3e-05	1e-06	-8e-06	8.6e-05	4e-06	1.3e-05	7.2e-05	9.6e-05	6.5e-05	3.1e-05	5e-06	-1.8e-05	5e-06	-3e-06	4.5e-05	2e-06	-1.1e-05	-1.9e-05	2e-06	3.6e-05	5.8e-05	4.5e-05	2e-06	3e-06	3.3e-05	6.6e-05	-2.6e-05	3.2e-05	3.8e-05	2.1e-05	2.1e-05
Uncinate fasciculus R	0.000112		-1.4e-05		7.9e-05		0.000218		6.6e-05		7.7e-05		3.2e-05		4.4e-05		-8e-06		5.2e-05		1e-06		-2.1e-05		-4.7e-05		-2.9e-05		3.8e-05		2.4e-05		-9.7e-05		3.1e-05
Uncinate fasciculus L	0.000104		1e-06		0.000103		1.8e-05		3.6e-05		2.9e-05		-3.6e-05		1.6e-05		3.3e-05		0.000109		8e-06		-1.9e-05		9e-06		5.7e-05		1e-05		2.8e-05		-1.6e-05		9.4e-05
Tapetum R	5.6e-05	0.000114	-3.4e-05	-4e-06	5.8e-05	0.000104	8.2e-05	7e-05	4.9e-05	1.1e-05	5.3e-05	1.9e-05	4.1e-05	-4.8e-05	6.8e-05	2.9e-05	-6.2e-05	1.6e-05	0.000123	0.000215	4.4e-05	4.8e-05	0.000343	0.000268	0.000159	4.2e-05	0.000156	9.2e-05	8.8e-05	0.00011	0.000109	1.7e-05	4e-06	-7e-06	0.000151	6.9e-05
Tapetum L	0.000211		9.1e-05		-1.8e-05		0.000152		-0.00012		3.5e-05		0.000109		1.4e-05		5.6e-05		0.0002		7.7e-05		0.00013		3.4e-05		5.1e-05		7.1e-05		-9e-05		-1.3e-05		0.000145
