# Supplementary material for: Longitudinal tract-based spatial statistics analysis of white matter diffusivity changes and cognitive decline during the transition from MCI to Alzheimer’s disease
Source: PLoS One. 2025 Aug 5;20(8):e0329893. doi: 10.1371/journal.pone.0329893 (PMC12324676; doi:10.1371/journal.pone.0329893)
Supplement: S2 table — (XLSX) [file pone.0329893.s002.xlsx]

## Sheet: Sheet1
	AxD				RD
		95% CI				95% CI
White matter regions	β	Lower	Upper	p	β	Lower	Upper	p
Genu of corpus callosum	0.0106	-0.0146	0.0357	0.371	-0.0236	-0.0529	0.0057	0.103
Body of corpus callosum	0.00359	-0.0116	0.0188	0.611	-0.00626	-0.0233	0.0108	0.433
Spelenium of corpus callosum	0.00365	-0.0146	0.0219	0.666	-0.01202	-0.0405	0.0165	0.37
Anterior limb of internal capsule R	0.0095	-0.0284	0.0474	0.589	0.00198	-0.0839	0.0879	0.96
Posterior limb of internal capsule R	-0.01455	-0.043	0.0139	0.282	0.02521	-0.0148	0.0652	0.191
Retrolenticular part of internal capsule R	0.00803	-0.0122	0.0283	0.397	-0.00967	-0.0402	0.0209	0.496
Retrolenticular part of internal capsule L	0.01409	0.000468	0.0277	0.044	-0.00782	-0.0243	0.0086	0.314
Anterior corona radiata R	-0.01249	-0.0471	0.0221	0.439	0.00181	-0.0402	0.0439	0.925
Anterior corona radiata L	0.00972	-0.0199	0.0393	0.481	-0.01738	-0.0543	0.0195	0.319
Superior corona radiata R	0.01211	-0.0202	0.0444	0.424	-0.0082	-0.0497	0.0333	0.669
Superior corona radiata L	-0.00623	-0.0409	0.0285	0.697	0.01669	-0.0276	0.061	0.421
Posterior corona radiata R	0.00857	-0.0136	0.0308	0.409	-0.01005	-0.0428	0.0227	0.51
Posterior corona radiata L	0.01339	-0.0171	0.0439	0.35	-0.00608	-0.0481	0.0359	0.754
Posterior thalamic radiation R	0.00486	-0.0131	0.0229	0.561	-0.00922	-0.0398	0.0213	0.517
Posterior thalamic radiation L	0.0093	-0.0056	0.0242	0.194	0.00863	-0.0202	0.0375	0.52
Sagittal stratum R	0.01566	-0.0068	0.0382	0.152	0.00133	-0.024	0.0266	0.909
External capsule R	0.0178	-0.0148	0.0505	0.251	-0.0133	-0.0708	0.0442	0.617
Cingulum cingulate gyrus R	0.0042	-0.00711	0.0155	0.427	0.01387	-0.0269	0.0546	0.466
Cingulum cingulate gyrus L	0.00294	-0.00825	0.0141	0.571	0.01071	-0.0238	0.0452	0.505
Superior longitudinal fasciculus R	0.02295	-0.00686	0.0528	0.117	0.00713	-0.0362	0.0505	0.722
Superior longitudinal fasciculus L	0.0144	-0.00737	0.0361	0.172	0.0131	-0.016	0.0422	0.339
Inferior fronto occipital fasciculus R	-0.000144	-0.01941	0.0191	0.987	-0.0144	-0.0351	0.0063	0.152
Inferior fronto occipital fasciculus L	0.000401	-0.0202	0.021	0.966	-0.00835	-0.029	0.0123	0.388
Tapetum R	-0.00111	-0.0133	0.0111	0.844	0.00234	-0.0101	0.0148	0.684
Tapetum L	-0.000121	-0.0111	0.0109	0.981	-0.00523	-0.0232	0.0127	0.531
